# Supplementary material for: Recognizing two new Hippolyte species (Decapoda, Caridea, Hippolytidae) from the South China Sea based on integrative taxonomy
Source: PeerJ. 2019 Mar 14;7:e6605. doi: 10.7717/peerj.6605 (PMC6421063; doi:10.7717/peerj.6605)
Supplement: Supplemental Information 1 — Dataset S1 16S rRNA sequences of Hippolyte spp. collected from Hainan Island and the Xisha Islands. [file peerj-07-6605-s001.txt]

>Hippolyte cf. ventricosa
TCGCCTGTTTTTCAAAAACATGTCTGTTTGTAGAGTTAAGAAGTCTTGTCTGCCCACTGAGGTTTAAAGGGCTGCGGTAAATTGACCGTGCGAAGGTAGCATAATCAATAGTCTTTTAATTGAAGACTGGAATGAATGGCGTAAAGAGGAGTAAGCTTTTTTACTTATATAAGTTGAATTTTACTTTTAAGTGAAAAGGCTTAAATATAATTAAGTGACGATAAGACCCTATAAAACTTAACATTGAGGCAGATTCTCGAGTTTAGGGGGGAAGCGAGATTGTGTCTATGTTGTTTGGTTGGGGTGACCCAGATATAATAGGTAACTGTCTTTGGATAGAAATAATTATAATTTGTTATGTGAACCCTTATTAGGGATTAAAAGATTAAGTTACTTTAGGGATAACAGCGTAATTTTTTCAGAGAGTCCTTATCGAAGAGAGTAGTTGCGACCTCGATGTTGAATTAAAATTTCTTTTAAATGTAGCAGTTTAATAAGTAGGTCTGTTCGACCTTTAAAATTTTACATGATTTGAGTTCAAACCGGTGTGAGCCAGGTTGGTTTTCTATCTC
>Hippolyte cf. ventricosa
TTACAAAAACATGTCTGTTTGTAGAGTTAAGAAGTCTTGTCTGCCCACTGAGGTTTAAAGGGCTGCGGTAAGTTGACCGTGCGAAGGTAGCATAATCAATAGTCTTTTAATTGAGGACTGGAATGAATGGCGTAAAGAGGAGTAAGCTTTTTTACTTATATAAGTTGAATTTTACCTTTAAGTGAAAAGGCTTAAATATAATTAAGTGACGATAAGACCCTATAAAACTTAACATTGAGGCAGATTCTTGAGTCTAAGGGGGAAGCGAGATTGTGTCTATGTTGTTTGGTTGGGGTGACCCAGATATAATAGGTAACTGTCTTTGGATAGAAATAATTATAATTTGTTATGTGAACCCTTATTAGGGATTAAAAGATTAAGTTACTTTAGGGATAACAGCGTAATTTTTTCAGAGAGTCCTTATCGAAGAAAGTAGTTGCGACCTCGATGTTGAATTAAAATTTCTTTTAAATGTAGCAGTTTAATAAGTAGGTCTGTTCGACCTTTAAAATTTTACATGATTTGAGTTCAAACCGGTGTGAGCCAGGTTGGTTTTTCTATCTTA
>Hippolyte nanhaiensis sp. nov.
TCGCCTGTTTTATCAAAAACATGGCTCTTTGCATAAATAAAAAGTCTTGCCTGCCCACTGGAGGTAATAAAGGGCTGCGGTAATTTGACCGTGCGAAGGTAGCATAATCAGTAGTCTTTTAATTGAAGACTGGAATGAATGGCGTTACGAAAAATAAGCTGTCTTAGTTATATATATTGAATTTTACTTTTAAGTGAAAAGGCTTAGTTGGAATTGAGTGACGATAAGACCCTATAAAACTTAACATTATTGCATGGCTTTGAAACTAAGGTGTAAGCGGAGTCAAAGGAATGTTGTTTGGCTGGGGCGGCCTAGATACAAAAAGTAACTGTCTACAGATTTAAATAGTTGTAGCTTGTATAATGAACCTCTATTAGAGATTAATAAACTAAGTTACTTTAGGGATAACAGCGTAATTTTTTCAGAGAGTTCTTATCGAAGAAAGTAGTTGCGACCTCGATGTTGAATTAAAGTTTCTTTTAAATGTAGCAGTTTAAAAAGTGGGTCTGTTCGACCCTTAAAATTTTACATGATTTGAGTTCAAACCGGTGTGAGCCAGGTTGGTTTTCTATCTAAA
>Hippolyte nanhaiensis sp. nov.
AAAAACATGGCTCTTTGCATAAATAAAAAGTCTTGCCTGCCCACTGGAGGTAATAAAGGGCTGCGGTAATTTGACCGTGCGAAGGTAGCATAATCAGTAGTCTTTTAATTGAAGACTGGAATGAATGGCGTTACGAAAAATAAGCTGTCTTAGTTATATATATTGAATTTTACTTTTAAGTGAAAAGGCTTAGTTGGAATTGAGTGACGATAAGACCCTATAAAACTTAACATTATTGCATGGCTTTGAAACTAAGGTGTAAGCGGAGTCAAAGGAATGTTGTTTGGCTGGGGCGGCCTAGATATAAAAAGTAACTGTCTACAGATTTAAATAGTTGTAGCTTGTATAATGAACCTCTATTAGAGATTAATAAACTAAGTTACTTTAGGGATAACAGCGTAATTTTTTCAGAGAGTTCTTATCGAAGAAAGTAGTTGCGACCTCGATGTTGAATTAAAGTTTCTTTTAAATGTAGCAGTTTAAAAAGTGGGTCTGTTCGACCCTTAAAATTTTACATGATTTGAGTTCAAACCGGTGTGAGCCAGATTTTTTTCCATTCTTAA
>Hippolyte chacei sp. nov.
AAAAACATGTCTTATTGAAGAGTTAATAAGTCTTGCCTGCCCACTGAAAGTTTTAAAGGGCTGCGGTAATTTGACCGTGCGAAGGTAGCATAATCAATAGTCTCTTAATTGGAGACTGGAATGAATGGCGTTACGAGAAAAAAGCTGTCTTAGGGGTGTAGGTTGAATTTTACCTTTAAGTGAAAAGGCTTAAATAATATTAAGGGACGATAAGACCCTATAAAACTTAACATTTACGCTATTTTTTAATTATACGTGAAGATAGAATGATAGTTTAGTTGTTTGGTTGGGGCGACCTAGATATAAATTAAGTAGCTGTCTTAGAATACAAATAGTTATAGCTTGTTTTACGAACCTTTAATAAGGATTAAAAGACCAAGTTACTTTAGGGATAACAGCGTAATTTTTTCTGAGAGTTCTTATCGAAGAAAATAGTTGCGACCTCGATGTTGAATTAAAACTTCTTTTAAGCGCAGTCGTTAAAATAGTAGGTCTGTTCGACCTTTGAAGTTTTACATGATTTGAGTTCAGACCGGTGTGAGCCAGGTTGGGTTTTCTATCTA
>Hippolyte chacei sp. nov.
CCCCTGGTTTTTTTAAAAACATGTCTTATTGAAGAGTTAATAAGTCTTGCCTGCCCACTGAAAGTTTTAAAGGGCTGCGGTAATTTGACCGTGCGAAGGTAGCATAATCAATAGTCTCTTAATTGGAGACTGGAATGAATGGCGTTACGAGAAAAAAGCTGTCTTAGGGGTGTAGGTTGAATTTTACCTTTAAGTGAAAAGGCTTAAATAATATTAAGGGACGATAAGACCCTATAAAACTTAACATTTACGCTATTTTTTAATTATACGTGAAGATAGAATGATAGTTTAGTTGTTTGGTTGGGGCGACCTAGATATAAATTAAGTAGCTGTCTTAGAATACAAATAGTTATAGCTTGTTTTACGAACCTTTAATAAGGATTAAAAGACCAAGTTACTTTAGGGATAACAGCGTAATTTTTTCTGAGAGTTCTTATCGAAGAAAATAGTTGCGACCTCGATGTTGAATTAAAACTTCTTTTAAGCGCAGTCGTTAAAATAGTAGGTCTGTTCGACCTTTGAAGTTTTACATGATTTGAGTTCAGACCGGTGTGAGCCAGGTGTTTTTTCTATTTATA
>Hippolyte cf. ventricosa  
TTGTTTTTATAAAAACATGTCTGTTTGTAGAGTTAAGAAGTCTTGTCTGCCCACTGGAGGTTTAAAGGGCTGCGGTAAATTGACCGTGCGAAGGTAGCATAATCAATAGTCTTTTAATTGAAGACTGGAATGAATGGCGTAAAGAGGAGTAAGCTTTTTTACTTATATAAGTTGAATTTTACTTTTAAGTGAAAAGGCTTAAATATAATTAAGTGACGATAAGACCCTATAAAACTTAACATTGAGGCAGATTCTCGAGTTTAGGGGGGAAGCGAGATTGTGTCTATGTTGTTTGGTTGGGGTGACCCAGATATAATAGGTAACTGTCTTTGGATAGAAATAATTATAATTTGTTATGTGAACCCTTATTAGGGATTAAAAGATTAAGTTACTTTAGGGATAACAGCGTAATTTTTTCAGAGAGTCCTTATCGAAGAAAGTAGTTGCGACCTCGATGTTGAATTAAAATTTCTTTTAAATGTAGCAGTTTAATAAGTAGGTCTGTTCGACCTTTAAAATTTTACATGATTTGAGTTCAAACCGGTGTGAGCCAGGTGGTTTTTCTATTTCA
