# Supplementary material for: Recognizing two new Hippolyte species (Decapoda, Caridea, Hippolytidae) from the South China Sea based on integrative taxonomy
Source: PeerJ. 2019 Mar 14;7:e6605. doi: 10.7717/peerj.6605 (PMC6421063; doi:10.7717/peerj.6605)
Supplement: Supplemental Information 2 — Dataset S2. The raw data for constructing phylogenetic tree. [file peerj-07-6605-s002.txt]

#mega
!Title ;
!Format DataType=DNA indel=-;

#Hippolyte_acuta_HQ315561
GGGCTGCGGTAACTTGACCGTGCTAAGGTAGCAT?ATCAGTAGTCTTTTAATTGATGACT
GGAATGAATGGCGTTACGAGAAATAAGCTGTCTTAAAAATAAAAATTGAATTT?ACCTTC
AAGTGAAAAGGCTTGAATACTACTAAGGGACGATAAGACCCTATAAAACTTAACATGATT
GTCTTTTCTGA?GGTTAAAGTTGAATTAAGAATGGGTGTATTTTGTTTGGTTGGGGCGAC
CTAGATATAAT?AGTAACTGTCTGAAAATAAA--AATAATTATAATTTGGTTCATGAACC
TTTAATAAGGATTAGAAGAAAAAGTT?CTTTAGGGATAACAGCGTAATTTTTTCAGAGAG
TTCTTATCGAAGAAAGTAGTTGCGACCTCGATGTTGAATTAAAGTT?CTCTTAAGC????
?????????????????????????????????????

#Hippolyte_australiensis_KX588880
GGGCTGCGGTAATTTGACCGTGCGAAGGTAGCATAGTCAGTAGTCTTTTAATTGAAGACT
GGAATGAATGGCGTCACGAGAAATAAGCTGTCTTAGCTATATACATTGAATTTTACTTTT
AAGTGAAAAGGCTTAATTGGAATTAAGTGACGATAAGACCCTATAAAACTTAACATTATT
ACATGACTTTGAGACTAAAGTGTAGGCAAAGTTAGGGGGATGTTGTTTGGCTGGGGCGGC
CCAGATATAAAGAGTAACTGTCTATAAATTAA--AATAGCTATAATTTGTATAATGAACC
TCTATTAGAGATTAATAAATCAAGTTACTTTAGGGATAACAGCGTAATTTTTTCAGAGAG
TCCTTATCGAAGAAAATAGTTGCGACCTCGATGTTGAATTAAAGTTTCTTTTAAATGTAG
CAGTTTGAGAAGTAGGTCTGTTCGACCTTTAAAACTT

#Hippolytecatagrapha_KX588882
GGGCTGCGGTAATTTGACCGTGCTAAGGTAGCATAATCAATAGTCTTTTAATTGAAGACT
GGAATGAATGGTGTGACGAAAAGGAAGCTGTTTTAAAAATAAAAATTGAATTTTACTTTT
AAGTGAAAAGGCTTAAATTACATTAAGGGACGATAAGACCCTATAAAACTTAATATTATT
TATTAACTTTTATTATAAGGTTGAGATTTAGTTAATTTAGTTTTATTTAGTTGGGGCGAC
TAAGATATAAAAAGTAGCTGTTAAGAATTAGAAAAAT-AAAATAATTTGTTAAAAAAACC
TTTATTAAAGAT--AAAAATAAAGTTACTTTAGGGATAACAGCGTGATTTTTTCTGAGAG
TTCTTATCGAAGAAAGTAGTTGCGACCTCGATGTTGAATTAAAATTTTTAATAAGCGCAG
CAGTTTAAATAATAGGTCTGTTCGACCTTAAAAATTT

#Hippolyte_clarki_KX588883
GGGCTGCGGTAATTTGACCGTGCTAAGGTAGCATAATCAATAGTCTTCTAATTAAAGACT
GGAATGAATGGTGTGACGAAAAGTAAGCTTTTTTAAAAATATAAATTGAATTTTACTTTT
AAGTGAAAAGGCTTAAATTTTACTAAGGGACGATAAGACCCTATAAAACTTAATAATATT
ACCT-ATTTTAGTTATAAAGTTAAAAATTAACTGATTAGTTTTTATTTAGTTGGGGTGAC
TAAGATATAAAGAATAGCTGTCT-GATTTAGATTAATAAAAATACTTTGTTATAAAATCC
TTTATTAAAGATT-TAAAACTAAGTTACTTTAGGGATAACAGCGTAATTTTTTCTGAGAG
TTCTTATCGAAGAAAGTAGTTGCGACCTCGATGTTGAATTAAAATTTTTAATGAACGCAG
CAGTTCAAAAAATAGGTCTGTTCGACCTTTGAAATTT

#Hippolyte_edmondsoni_KX588886
GGGCTGCGGTAATTTGACCGTGCGAAGGTAGCATAATCAATAGTCTTTTAATTGAGGACT
GGAATGAATGGCGTTACGAAAAATAAGCTGTCTTAATTATAATAGTTGAATTTTACCTTT
AAGTGAAAAGGCTTAAATAGTATTAAGTGACGATAAGACCCTATAAAACTTAACATGTAG
GAAATTTTTTAAATTTAAAGTGAAAGTAAAATCGTTCTTTTATTGTTTGGTTGGGGCGAC
CAAGATATAAAAAGTAGCTGTCTATAAAGCAA--AATAATTATACTTTGTTTCGTGAACC
TTTATTAAGGATTAAAAAATTAAGTTACTTTAGGGATAACAGCGTAATTTTTTCAGAGAG
TTCTTATCGAAGAAATTAGTTGCGACCTCGATGTTGAATTAAAATTTCTTTTAAATGTAG
CAGTTTAATAAGTGGGTCTGTTCGACCTTTGAAATTT

#Hippolyte_garciarasoi_KX588890
GGGCTGCGGTATTATGACCGTGCTAAGGTAGCATAATCATTAGCCTTTTGATTGAAGGCT
GGAATGAAAGGTGTGATGAAAAGTAAGCTGTTTCTTAGATAAATATTGAATTTTACTTTT
AAGTGAAAAGGCTTAAATGTTAATAAGGGACGATAAGACCCTATAAAACTTAATATAAGT
GGGTGATTGTAATATTAATGTATACAGGCAGTCAGGTTAACTTTATTTAGTTGGGGCGAC
TAAGATATAAAGAGTAGCTGTTT-AAGTTAGACAAAT-AAGATAATTTGACATGAAACCC
TTTAATAAGGATTAAAAAA--AAGTTACTTTAGGGATAACAGCGTAATTTTTTCTGAGAG
TTCTTATCGAAGAAAGTAGTTGCGACCTCGATGTTGAATTAAAATTTTTACTAAACGCAG
GAGTTTAAAAAATAAGTCTGTTCGACTTTTAAAATTT

#Hippolyte_holthuisi_KX588891
GGGCTGCGGTAATTTAACCGTGCAAAGGTAGCATAATAATTAGTCTTTTAATTGTAGACT
TGTATGAATGGTGTGACGAAGAATAAGCTTTTTTAATAATAAGAATTGAATTTTATTTTT
AAGTGAAAAAGCTTAAATGTTATTAAGGGACGATAAGACCCTATAAAACTTAATATTATT
TTTTACTTTCTTTTCTCAAGTTAATAGATTAGCAAGATAGTTTTATTTGGTTGGGGCGAC
TAAAATATAATAAGTAGCTGTTT-ATGTTAGATTAAT-AAAATTATTTGTGATTAAAACC
TTTATTAAGGATT--AAAATAAAGTTACTTTAGGGATAACAGCGTAATTTTTTCTGAGAG
TTCTTATCGAAGAAAGTAGTTGCGACCTCGATGTTGAATTAAAATTTTTAGTAAGTGCAG
CAGCTTAAATAGTAGGTCTGTTCGACCTTGAAAATTT

#Hippolyte_jarvinensis_KX588892
GGGCTGCGGTAATTTGACCGTGCGAAGGTAGCATAATCAATAGTCTCTTGATTGGAGACT
GGAATGAATGGCGTTACGAGAAATAAGCTGTCTTATTTATAAAAATTGAATTTTACTTTT
AAGTGAAAAGGCTAAAATAATATTAAGTGACGATAAGACCCTATAAAACTTAACATGGTT
AAGTAACTTTGGGGGTAAATAGAAAGCAAAAATTTTTTAACCTTGTTTGGTTGGGGCGAC
CTAGATATAATAAGTAGCTGTCTGAAAATATA--AATAATTATAATTTGTGAAATGAACC
TTTATTGAGGATTAAGAAATTAAGTTACTTTAGGGATAACAGCGTAATTCTCCCAGAGAG
TTCTTATCGAAGGGGTGAGTTGCGACCTCGATGTTGAATTAAAATTTCTTTTAAATGTAG
CAGTTTAGTAAGTGGGTCTGTTCGACCTTTAAAATTT

#Hippolyte_kraussiana_KX588895
GGGCTGCGGTAATTTGACCGTGCTAAGGTAGCATAATCAATAGTCTTTTCATTGAAGACT
GGAATGAATGGTGTGACGAAAAGCAAGCTTTATTAGGTATAAAAGATGAAGTTTACTTTT
AAGTGAAAAGGCTTAAATATTATTGAGTGACGATAAGACCCTATAAAACTTAATATCGTA
AATTAGTTTTAATTGTAAAGTAAATATTAAACTAAAAAACCTTTATTTAGTTGGGGCGAC
TAGAATATAATAAGTAGCTGTTC--ACTTAGATTAAT-AGTATAAGTTGTTTCA-AAACT
TTTAATAAAAATT-TAAAACTAAGTTACTTTAGGGATAACAGCGTTATTCTTTCTGAGAG
TTCTTATCGAAGAAAAGATTTGCGACCTCGATGTTGAATTAAAATTTTTAATAGGCGTAG
CCGTTTAAATAATAGGTCTGTTCGACCTTTAAAATTT

#Hippolyte_leptocerus_KX588896
GGGCTGCGGTATTATGACCGTGCTAAGGTAGCATAATCATTAGTCTTTTAATTGAGGACT
GGAATGAACGGTGTGATGAAAAGTAAGCTGTTTCTTAGATAAACATCGAATTTTACTTTT
AAGTGAAAAGGCTTAAATGTCATTAAGGGACGATAAGACCCTATAAAACTTAATAATGCG
TTCTAGCGATGTGTTTAAAGTAAATAAATCGTTAGTTTAGTTTTATTTAGTTGGGGCGAC
TAAGATATAAAAAGTAGCTGTTC-AAATTAGACAAAT-ATAATCAATTGTCGTTAAAACC
TTTAGTAAGGATT--AAAATAAAGTTACTTTAGGGATAACAGCGTAATTTTCTCTGAGAG
TTCTTATCGAAGAGAGTAGTTGCGACCTCGATGTTGAATTAAAATTTTTAGTAAACGCAG
CAGTTTAAAAAATAAGTCTGTTCGACTTTTGAAATTT

#Hippolyte_nicholsoni_KX588901
TGGCTGCGGTAATTTGACCGTGCTAAGGTAGCATAATCAATAGTTTTCTAATTTAAAACT
GGAATGAACGGTACGACGAAAAGTAAGCTTTATTAAAGGCAAAGCTTGAATTTTACTTCT
AAGTGAAAAGGCTTAGATTATTGTAAGGGACGATAAGACCCTATAAAACTTAATAATACT
AGTTCGTCAGAATTGTTGAGTGAAAAGCTAATGAATTGAGTCTTATTTAGTTGGGGTGAC
TAAGATATAAAGAGTAGCTGTCT-AAGTTAGATCAATAAACATGTTTTGTTATCAAATCC
TTTATTAAAGATT-TAAAATTAAGTTACTTTAGGGATAACAGCGTAATTCTTTCTGAGAG
TCCTTATCGAAGAGAGTAGTTGCGACCTCGATGTTGAATTAAAATTTTTGACTAACGCAG
CTGTTAGAGAAATGGGTCTGTTCGACCTTTAAAATTT

#Hippolyte_niezabitowskii_KX588902
GGGCTGCGGTAATTTAACCGTGCGAAGGTAGCATAATAATTAGTCTATTCATTGTAGACT
TGAATGAACGGCGTGACGAAGAATAAGCTTTTTTAAAAATAAAAATCGAATTTTATGTTT
AAGTGAAAAAGCTTAAATGTTATTAAGGGACGATAAGACCCTATAAAACTTAATATTGTT
CATTAGTTCTTTTTGTAAGGTGTATAGATTATTAGCTGGGCTGTATTTGGTTGGGGCGAC
TAAGATATAAAAAGTAGCTGTCT-GATTTAGATTAAT-AAAATAATTTGTTATTAAAAGC
CCCATTGGGGATT--AGAATAAAGTTACTTTAGGGATAACAGCGTAATTTTTTCTGAGAG
TTCTTATCGAAGAAAGTAGTTGCGACCTCGATGTTGAATTAGAATTTTTAGCAAGCGCAG
CAGCTTGAATAATAGGTCTGTTCGACCTTTGAAAATT

#Hippolyte_pleuracanthus_KX588903
TGGCTGCGGTAATTTGACCGTGCTAAGGTAGCATAATCAATAGTTTTCTAATTTAAAACT
GGAATGAACGGCACGACGAAAAGTAAGCTTTATTGAAAGTGAAGTTCGAATTTTACTTCT
AAGTGAAAAGGCTTAGATTATTGTAAGGGACGATAAGACCCTATAAAACTTAATAATGTT
AGTTTGTTAAATTTATGTGGTGAAGAGTTAATTAAATGGGCTTTATTTAGTTGGGGTGAC
TAAGATATAAAGAATAGCTGTCT-AGGTTAGACTAATAAATATATTTTGTTATTAAATCC
TTTACTGAAGATT-TAAAACTAAGTTACTTTAGGGATAACAGCGTAATTTTTTCTGAGAG
TCCTTATCGAAGAAAGTAGTTGCGACCTCGATGTTGAATTAAAATTTTTGATTAACGCAG
CTGTTAAAGAAATGGGTCTGTTCGACCTTTAAAATTT

#Hippolyte_prideauxiana_KX588906
GGGCTGCGGTAATTTGACCGTGCTAAGGTAGCATAATCAATAGTCTTTTAATTAAAGACT
GGAATGAATGGCGTGACGAAAAGGAAGCTGTTTTAAAAATAAAAATTGAATTTTACTTTT
AGGTGAAAAGGCTTAAATGATATTAAGGGACGATAAGACCCTATAAAACTTAATATTACT
AATTAATTTTTATTATAAGGTTAAAATTAAATTAATTAAGTTTTATTTAGTTGGGGCGAC
TAAGATATAAAAAGTAGCTGTTTAAAATTAGAAAAAT-AAAATAATTTGTTATATAAACC
TTTATTAAAGAT--AAAAATAAAGTTACTTTAGGGATAACAGCGTAATTTTTTCTGAGAG
TTCTTATCGAAGAAAGTAGTTGCGACCTCGATGTTGAATTAAAATTTTTAATAAGCGCAG
CAGTTTAAAGAATAGGTCTGTTCGACCTTAAAAATTT

#Hippolyte_sapphica_KX588908
GGGCTGCGGTATTATGACCGTGCTAAGGTAGCATAATCATTAGTCTTTTAATTGAAGACT
GGAATGAATGGTGTGACGAAAAGTAATCTGTTTCTTAGATAAGAGTTGAATTTTACTTTT
AAGTGAAAAGGCTTAAATGTTATTAAGGGACGATAAGACCCTATAAAACTTAATGTTACT
GGCTAATTCTAGTTTTAGTGTAAGGAGGGTTTTAGCCCAGTTCTATTTAGTTGGGGCGAC
TAAGATATAAGAAGTATCTGTTT-AGTTTAGTAGAAT-AAAATAAATTGTTATAAAAACC
TTTATTAAGGATT--AAAATAAAGTTACTTTAGGGATAACAGCGTAATTTTTTCTGAGAG
TTCTTATCGAAGAAAGTAGTTGCGACCTCGATGTTGAATTAAAATTTTTATTAAACGCAG
GAGTTTAAAAAATAAGTCTGTTCGACTTTTGAAATTT

#Hippolyte_sp_1_KX588914
GGGCTGCGGTAATTTGACCGTGCGAAGGTAGCATAATCAATAGTCTTTTAATTGATGACT
GGAATGAATGGTGTAACGAGGAGTAAACTGTCTTTGAAGTAGAGATTGAATTTTACTTTC
AAGTGAAAAGGCTTGAATATTATTAAGGGACGATAAGACCCTATAAAACTTAACATTATG
GTTTTGTCAG-GAGTTAAAGTGGAATTAAGATTAAATTTA-ATTGTTTGGTTGGGGCGAC
TTAGATATAA-AAGTAACTGTTTAAAAATAAA--AATAATTATAATTTGTTTTGTGAACC
TTTATTAAGGATTAAAAGATTAAGTTACTTTAGGGATAACAGCGTAATTTTTTCAGAGAG
TTCTTATCGAAGAAAGTAGTTGCGACCTCGATGTTGAATTAAAATTTCTATAAAATGGAG
CAGTTTAAATAGTGGGTCTGTTCGACCTTTAAAATTT

#Hippolyte_sp_2_KX588915
GGGCTGCGGTAATTTGACCGTGCGAAGGTAGCATAATCAATAGTCTTTTAATTGAGGACT
GGAATGAACGGCGTTACGAGGAATAAGCTGTCTTGCTTATATAAATTGAATTTTACTTTT
AAGTGAAAAGGCTAAAATAGTATTAAGTGACGATAAGACCCTATAAAACTTAACATGGTT
AAGCACTTTTGAGGTTAAGTAGGGGGTAAAAGTTCTTTAGCCTTGTTTGGTTGGGGCGAC
CTAGATATAATAAGTAGCTGTCTAAAAATATA--AATAATTATAATTTGTAGTATGAACC
TTTATTAAGGGTTAAGAAATTAAGTTACTTTAGGGATAACAGCGTAATTTTCTCAGAGAG
TTCTTATCGAAGAGATCAGTTGCGACCTCGATGTTGAATTAAAATTTCTTTTAAATGTAG
CAGTTTAATAAGTGGGTCTGTTCGACCTTTAAAATTT

#Hippolyte_sp_3_KX588917
GGGCTGCGGTAATTTGACCGTGCGAAGGTAGCATAATCAACAGTCTTTTAATTGAAGACC
GGAATGAACGGCGTTACGAGAAATAAGCTGTCTTAACCGTATATATTGAACTTTACTTTT
AAGTGAAAAGGCTTAAATGAAATTAAGTGACGATAAGACCCTATAAAACTTAACATTATT
GTGTGGCTTTGGAGTTAAAGTGTGACTAAAGCTAAAAGAATGTTGTTTGGTTGGGGCGAC
CTAGATATAAGAAGTAACTGTCTATAGATTCA--AATAATTATAGTTTGTGTAATGAACC
TCTAGTAGAGATTAAAAAATCAAGTTACTTTAGGGATAACAGCGTAATTTTTTCAGAGAG
TCCTTATCGAAGAAAATAGTTGCGACCTCGATGTTGAATTAAAGTTTCTTTTAAATGTAG
CAGTTTAAAAAGTAGGTCTGTTCGACCTTCAAAACTT

#Hippolyte_sp_4_KX588916
GGGCTGCGGTAATTTGACCGTGCGAAGGTAGCATAATCAGTAGTCTTTTAATTGAAGACT
GGAATGAATGGCGTTACGAAAAATAAGCTGTCTTAGTTATATATATTGAATTTTACTTTT
AAGTGAAAAGGCTTAGTTGGAATTGAGTGACGATAAGACCCTATAAAACTTAACATTATT
GCATGGCTTTGAAACTAAGGTGTAAGCGGAGTCAAAGGAATGTTGTTTGGCTGGGGCGGC
CTAGATATAAAAAGTAACTGTCTACAGATTTA--AATAGTTGTAGCTTGTATAATGAACC
TCTATTAGAGATTAATAAACTAAGTTACTTTAGGGATAACAGCGTAATTTTTTCAGAGAG
TTCTTATCGAAGAAAGTAGTTGCGACCTCGATGTTGAATTAAAGTTTCTTTTAAATGTAG
CAGTTTAAAAAGTGGGTCTGTTCGACCCTTAAAATTT

#Alcyonohippolyte_dossena_KX588919
GGGCTGCGGTAATTTGACCGTGCGAAGGTAGCATAATCAATAGTCTTTTAATTGATGACT
GGAATGAATGGCGTCACGAGAAATAAGCTGTCTTAAAGTTAAAAATTGAATTTTACTTTC
GAATGAAAAGGTTCGAATGTTATTAAGGGACGATAAGACCCTATAAAACTTGACATTATA
AGAAAATTTTAGATATAAAGTAGAAATAAAATTTTTATTATGTTGTTTGGTTGGGGCGAC
CGAGATATAAGAAGTAGCTGTCTATAAATAAA--AATAATTATAATTTGTGTAAAGAACC
TTTATTAAGGATTATAAAATTAAGTTACTTTAGGGATAACAGCGTAATTTTTTCAGAGAG
TTCTTATCGAAGATAATAGTTGCGACCTCGATGTTGAATTAAAATTTCTTTCAGGTGTAG
TAGCTTGGATAGTAGGTCTGTTCGACCTTTAAAATTT

#Hippolyte_ngi
GGGCTGCGGTAATTTGACCGTGCGAAGGTAGCATAATCAATAGTCTTTTAATTGATGACT
GGAATGAACGGCGTTACGAGAAATAAGCTGTCTTTTAGGCACAAATTGAATTTTACTTTC
AAGTGAAAAGGCTTGAATAGAATTAAGGGACGATAAGACCCTATAAAACTTAACATAATA
TCTCTTTTGGTAATTTGAAGTGAAGTTAAAATTGAAGTTATACTGTTTGGTTGGGGCGAC
CTAGATATAATAARTAGCTGTCTAAAAATAAA--AATAATAATAATTTGTTTTGTGAACC
TTTATTAAGGATTAAAAAATTAAGTTACTTTAGGGATAACAGCGTAATTTTTTCAGAGAG
TTCTTATCGAAGAAAGTAGTTGCGACCTCGATGTTGAATTAAAATTTCTTTTAAATGAAG
CAGTTTAAATAGTGGGTCTGTTCGACCTTTAAAATTT

#Hippolyte_bifidirostris_KF023078
GGGCTGCGGTAATTTGACCGTGCGAAGGTAGCATAATCAATAGTCTCTTAATTGGGGACT
GGAATGAACGACGTGACGAAAAGTAAGCTGTCTTTAATATAAAGATTGAATTTTACTTTC
AAGTGAAAAGGCTTGACTGGAATTAAGGGACGATAAGACCCTATAAAACTTAACATCGTT
AACTTTTTTTAAATTTAATGTGAAAAAGGTATCAGGTAACTGCTGTTTGGTTGGGGCGAC
TAAGATATAATAAATAACTGTCTTTAGATAAG--AATAATGATAATTTGTTTTATGAGCC
TTTATTAAGGATTAAAAAATTAAGTTACTTTAGGGATAACAGCGTAATTTTTTCTGAGAG
TTCTTATCGAAGAAATTAGTTGCGACCTCGATGTTGAATTAAAATTTCTTATAAATGTAG
CAGTTTAATAAGTAGGTCTGTTCGACCTT????????

#Hippolyte_inermis_EU861511
GGGCTGCGGTACTTTGACCGTGCTAAGGTAGCATAATCAATAGTCTCCTAACTAGGGACC
GGAATGAACGGTGTGACGAAAAGAAAGCTGTCTCTGAGGCATAGATTGAATTTTACTCTT
AAGTGAAAAGGCTTAAATATTGTTAAGGGACGATAAGACCCTGTGAAACTTAATACTATC
AGTTTTTTTATATGGTGAAGTGAAATTTTAATTAAATTGATTCTATTCAGTTGGGGCGAC
TAAAATATAAAGAGTAGCTGTTT-GAGTTAGAAAAAT-AATGTAGTTTGTTATAAAAAGC
TTTAGTAAAGATT--AGAACAAAGTTACTTCAGGGATAACAGCGTAATTTTTTCTGAGAG
TTCATATCGAAGAAAGTAGTTGCGACCTCGATGTTGAATTAAAGTTTTTAGTAAGCGCAG
CGGCTTAAAAAATAGGTCTGTTCGACCTTAAAAATTT

#Hippolyte_obliquimanus_EU868661
TGGCTGCGGTAATTTGACCGTGCTAAGGTAGCATAATCAATAGTTTTCTAATTTAAAACT
GGAATGAATGGTGTGACGAAAAGCAAGCTTTTTTTAAAATATAAATTGAATTTTACTTCT
GAGTGAAAAGGCTTAGATTTAAATAAGGGACGATAAGACCCTATAAAACTTAATAATACT
AGTTTATTAAAATTATAAAGTTTAAAATTAACTAACTTACTTTTATTTAGTTGGGGTGAC
TAAGATATAAATTGTAGCTGTCT-CGGTTAGATTAATAAATATATTTTGTTATTAAATCC
TTTCTTAAAGATT-TAAAACTAAGTTACTTTAGGGATAACAGCGTAATTTTTTCTGAGAG
TTCTTATCGAAGAAAATAGTTGCGACCTCGATGTTGAATTAAAATTTTTGATTAACGCAG
CTGTTAAAGAAATGGGTCTGTTCGACCTTTAAAATTT

#Hippolyte_varians_JF794701
GGGCTGCGGTAATTTAACCGTGCGAAGGTAGCATAATAATTAGTCTATTAATTATAGACT
TGAATGAATGGTGTGACGAAGAGTAAGCTTTTTCTGTAGTAAAAATTGAATTTTACTTTT
AAGTGAAAAGGCTTAAATGTTGTTAAGGGACGATAAGACCCTATAAAACTTAATATTATT
AACTCTTTTTTTTTATAAAGTAAAGAGATAATTAGTTTTATTTTATTTGGTTGGGGCGAC
AAAGATATAAAAGGTAGCTGTTACAGGTTAGATTAAT-AAGGTGATTTGTTATTAAAACC
TTTATTAAGGATT--ATAATAAAGTTACTTTAGGGATAACAGCGTAATTTTTTCTGAGAG
TTCTTATCGAAGAAAGTAGTTGCGACCTCGATGTTGAATTAAAGTTTTTAGTAAGCGCAG
CGGCTTAAATAATAGGTCTGTTCGACCTTAAAAATTT

#Hippolyte_ventricosa_KF023090
GGGCTGCGGTAATTTGACCGTGCGAAGGTAGCATAATCAATAGTCTTTTAATTGAAGACT
GGAATGAACGGCGCCACGAGAAATAAGCTGTCTTGCTTGTATAAGTTGAATTTTACTTTT
AAGTGAAAAGGCTTAAATATTATTAAGTGACGATAAGACCCTATAAAACTTAACATGGTT
AGGTATTTCTGAGGTTAAATAGGAGGCAAAATTTCTTTAAGCCTGTTTGGTTGGGGCGAC
CTAGATATAATAAGTAGCTGTTTAAAAATATA--AATAATTATAATTTGTGATATGAACC
TTTAATAAGGATTAAGAAATTAAGTTACTTTAGGGATAACAGCGCAATTTTCTCAGAGAG
CTCTTATCGAAGAGACTAGTTGCGACCTCGATGTTGAATTAAAATTTCTTTTAAATGTAG
CAGTTTAATAAGTGGGTCTGTTCGACCTT????????

#Hippolyte_williamsi_EU861512
TGGCTGCGGTAATTTGACCGTGCTAAGGTAGCATAATCAATAGTTTTCTAATTTAAAACT
GGAATGAATGGTGTGACGAAAAGCAAGCTTTTTTTAAAATATAAATTGAATTTTACTTCT
GAGTGAAAAGGCTTAGATTCAGATAAGGGACGATAAGACCCTATAAAACTTAATAATATT
GTTT-ATTAAAATTATAAAGTTAAAAATTAACTAATTAAATCTTATTTAGTTGGGGTGAC
TAAGATATAAATAATAGCTGTCT-CAGTTAGATTAATAAATATATTTTGTTATTAAATCC
TTTTTTAAAGATT-TAAAACTAAGTTACTTTAGGGATAACAGCGTAATTTTTTCTGAGAG
TTCTTATCGAAGAAAATAGTTGCGACCTCGATGTTGAATTAAAATTTTTGATTAACGCAG
ATGTTAAAGAAATAGGTCTGTTCGACCTTTAAAATTT

#Hippolyte_zostericola_JF794698
TGGCTGCGGTAATTTGACCGTGCTAAGGTAGCATAATCAATAGTTTTCTAATTTAAAACT
GGAATGAACGGTATGACGGAAAGTGAGCTCTATCAGTAGTGAGATTTGAATTTTACTTCT
AAGTGAAAAGGCTTAGATGATTGTAAGGGACGATAAGACCCTATAAAACTTAATAACGTT
GGCTTGTCAAAGGTGTGGGGTGAAAAATTGAAAAATTAAATTTTATTTAGTTGGGGTGAC
TAAGATATAAGAAATAGCTGTCT-AGGTTAGACCAATAAAAATACTTTGTTATTAAATCC
ACTATTAGAGATT-TCAAACCAAGTTACTTTAGGGATAACAGCGTAATTTTTTCTGAGAG
TCCATATCGAAGAAACTAGTTGCGACCTCGATGTTGAATTAAAATTTTTGATTGACGCAG
GTGTTAAAAAAATGGGTCTGTTCGACCTTTAAAATTT

#SH2
GGGCTGCGGTAAATTGACCGTGCGAAGGTAGCATAATCAATAGTCTTTTAATTGAAGACT
GGAATGAATGGCGTAAAGAGGAGTAAGCTTTTTTACTTATATAAGTTGAATTTTACTTTT
AAGTGAAAAGGCTTAAATATAATTAAGTGACGATAAGACCCTATAAAACTTAACATTGAG
GCAGATTCTCGAGTTTAGGGGGGAAGCGAGATTGTGTCTATGTTGTTTGGTTGGGGTGAC
CCAGATATAATAGGTAACTGTCTTTGGATAGA--AATAATTATAATTTGTTATGTGAACC
CTTATTAGGGATTAAAAGATTAAGTTACTTTAGGGATAACAGCGTAATTTTTTCAGAGAG
TCCTTATCGAAGAGAGTAGTTGCGACCTCGATGTTGAATTAAAATTTCTTTTAAATGTAG
CAGTTTAATAAGTAGGTCTGTTCGACCTTTAAAATTT

#SH18
GGGCTGCGGTAAGTTGACCGTGCGAAGGTAGCATAATCAATAGTCTTTTAATTGAGGACT
GGAATGAATGGCGTAAAGAGGAGTAAGCTTTTTTACTTATATAAGTTGAATTTTACCTTT
AAGTGAAAAGGCTTAAATATAATTAAGTGACGATAAGACCCTATAAAACTTAACATTGAG
GCAGATTCTTGAGTCTAAGGGGGAAGCGAGATTGTGTCTATGTTGTTTGGTTGGGGTGAC
CCAGATATAATAGGTAACTGTCTTTGGATAGA--AATAATTATAATTTGTTATGTGAACC
CTTATTAGGGATTAAAAGATTAAGTTACTTTAGGGATAACAGCGTAATTTTTTCAGAGAG
TCCTTATCGAAGAAAGTAGTTGCGACCTCGATGTTGAATTAAAATTTCTTTTAAATGTAG
CAGTTTAATAAGTAGGTCTGTTCGACCTTTAAAATTT

#G1
GGGCTGCGGTAATTTGACCGTGCGAAGGTAGCATAATCAGTAGTCTTTTAATTGAAGACT
GGAATGAATGGCGTTACGAAAAATAAGCTGTCTTAGTTATATATATTGAATTTTACTTTT
AAGTGAAAAGGCTTAGTTGGAATTGAGTGACGATAAGACCCTATAAAACTTAACATTATT
GCATGGCTTTGAAACTAAGGTGTAAGCGGAGTCAAAGGAATGTTGTTTGGCTGGGGCGGC
CTAGATACAAAAAGTAACTGTCTACAGATTTA--AATAGTTGTAGCTTGTATAATGAACC
TCTATTAGAGATTAATAAACTAAGTTACTTTAGGGATAACAGCGTAATTTTTTCAGAGAG
TTCTTATCGAAGAAAGTAGTTGCGACCTCGATGTTGAATTAAAGTTTCTTTTAAATGTAG
CAGTTTAAAAAGTGGGTCTGTTCGACCCTTAAAATTT

#G12
GGGCTGCGGTAATTTGACCGTGCGAAGGTAGCATAATCAGTAGTCTTTTAATTGAAGACT
GGAATGAATGGCGTTACGAAAAATAAGCTGTCTTAGTTATATATATTGAATTTTACTTTT
AAGTGAAAAGGCTTAGTTGGAATTGAGTGACGATAAGACCCTATAAAACTTAACATTATT
GCATGGCTTTGAAACTAAGGTGTAAGCGGAGTCAAAGGAATGTTGTTTGGCTGGGGCGGC
CTAGATATAAAAAGTAACTGTCTACAGATTTA--AATAGTTGTAGCTTGTATAATGAACC
TCTATTAGAGATTAATAAACTAAGTTACTTTAGGGATAACAGCGTAATTTTTTCAGAGAG
TTCTTATCGAAGAAAGTAGTTGCGACCTCGATGTTGAATTAAAGTTTCTTTTAAATGTAG
CAGTTTAAAAAGTGGGTCTGTTCGACCCTTAAAATTT

#HZX3
GGGCTGCGGTAATTTGACCGTGCGAAGGTAGCATAATCAATAGTCTCTTAATTGGAGACT
GGAATGAATGGCGTTACGAGAAAAAAGCTGTCTTAGGGGTGTAGGTTGAATTTTACCTTT
AAGTGAAAAGGCTTAAATAATATTAAGGGACGATAAGACCCTATAAAACTTAACAT--TT
ACGCTATTTTTAATTATACGTGAAGATAGAATGATAGTTTAGTTGTTTGGTTGGGGCGAC
CTAGATATAAAAAGTAGCTGTCTTAGAATACA--AATAGTTATAGCTTGTTTTACGAACC
TTTAATAAGGATTAAAAGACCAAGTTACTTTAGGGATAACAGCGTAATTTTTTCTGAGAG
TTCTTATCGAAGAAAATAGTTGCGACCTCGATGTTGAATTAAAACTTCTTTTAAGCGCAG
TCGTTAAAATAGTAGGTCTGTTCGACCTTTGAAGTTT

#HZX4
GGGCTGCGGTAATTTGACCGTGCGAAGGTAGCATAATCAATAGTCTCTTAATTGGAGACT
GGAATGAATGGCGTTACGAGAAAAAAGCTGTCTTAGGGGTGTAGGTTGAATTTTACCTTT
AAGTGAAAAGGCTTAAATAATATTAAGGGACGATAAGACCCTATAAAACTTAACAT--TT
ACGCTATTTTTAATTATACGTGAAGATAGAATGATAGTTTAGTTGTTTGGTTGGGGCGAC
CTAGATATAAAAAGTAGCTGTCTTAGAATACA--AATAGTTATAGCTTGTTTTACGAACC
TTTAATAAGGATTAAAAGACCAAGTTACTTTAGGGATAACAGCGTAATTTTTTCTGAGAG
TTCTTATCGAAGAAAATAGTTGCGACCTCGATGTTGAATTAAAACTTCTTTTAAGCGCAG
TCGTTAAAATAGTAGGTCTGTTCGACCTTTGAAGTTT

#HZX6
GGGCTGCGGTAAATTGACCGTGCGAAGGTAGCATAATCAATAGTCTTTTAATTGAAGACT
GGAATGAATGGCGTAAAGAGGAGTAAGCTTTTTTACTTATATAAGTTGAATTTTACTTTT
AAGTGAAAAGGCTTAAATATAATTAAGTGACGATAAGACCCTATAAAACTTAACATTGAG
GCAGATTCTCGAGTTTAGGGGGGAAGCGAGATTGTGTCTATGTTGTTTGGTTGGGGTGAC
CCAGATATAATAGGTAACTGTCTTTGGATAGA--AATAATTATAATTTGTTATGTGAACC
CTTATTAGGGATTAAAAGATTAAGTTACTTTAGGGATAACAGCGTAATTTTTTCAGAGAG
TCCTTATCGAAGAAAGTAGTTGCGACCTCGATGTTGAATTAAAATTTCTTTTAAATGTAG
CAGTTTAATAAGTAGGTCTGTTCGACCTTTAAAATTT

#Latreutes_pymoeus_KF023081
GGGCCGCGGTACTTTGACCGTGCTAAGGTAGCATAATCAATAGTCTTTTAATTGAAGACT
GGAATGAATGGTTGGATAAAAAATTAACTGTCTAGTTATTAAATTTTGAATTTTACTTTT
AAGTGAAAAGGCTTAAATAAATTAAGGTGACGATAAGACCCTATAAAACTTTATATAATA
ATTATATTTTAAATTTTAATAATATATAT--CTAATTTATTATTATTTGATTGGGGCGAT
TGAAATA-AATTA--AACTGTTTTTTATATTA--AATAATTGTTATTAATT-CATGATCC
TTTAATAAAGATTAAAAGATTAAGTTACTTTAGGGATAACAGCGTAATTTTTCTTGAGAG
TTCTTATCGACAGAATTAGTTGCGACCTCGATGTTGAATTAAATTAACTATTAAATGCAG
TCGTTTAAGTAAGAGGTCTGTTCGACCTT????????

#Tozeuma_lanceolatum_KF023185
GGGCCGCGGTATTTTGACCGTGCGAAGGTAGCATAATCAATAGTCTTTTAATTGGAGGCT
TGAATGAATGGTTGGACGAGAAGTAGACTGTCTTTATTATAAATATTGAATTTTACTTTT
AAGTGAAAAGGCTTAAATGGATTTAAGGGACGAAAAGACCCTATAAAACTTAATAGGTTT
CTTTGTTTTTAAAATTGGAGTATAATGAAACTTAAATTAATCTTATTTGGTTGGGGCGAC
TAAGATAAAATAGGTAACTGTTTTAAAATTAA--AATAATTATAATTTGTTATTTGATCC
TCTAGTAGGGATTATAAGAGAAAGTTACTTTAGGGATAACAGCGTGATTTTTTTTGAGAG
TTCTTATCAACAAAAGTAGTTGCGACCTCGATGTTGAATTAAAATTTCTTTTAAATGCAG
AAGTTTAAAGAGTAGGTCTGTTCGACCTT????????
